# Supplementary material for: Regulation of coronavirus nsp15 cleavage specificity by RNA structure
Source: PLoS One. 2023 Aug 24;18(8):e0290675. doi: 10.1371/journal.pone.0290675 (PMC10449227; doi:10.1371/journal.pone.0290675)
Supplement: S1 Table — (XLSX) [file pone.0290675.s009.xlsx]

## Sheet: Sheet1
RNA	RNA sequence
s2m-like RNA 1	GGUUACAAGAGUGUGAAUAUCACUUUUGAACUUG
s2m-like RNA 2	UUGCAUAAUGUCUGAUAGAGACCUUUAUGACAAGU
control RNA	GGUGAAUACAGUCAUGUAGUUGCC
s2m	GAGGUUCAUCGAGGCCACGCGGAGUACGAUCGAGGGUACAGUGAAUUU
s2mmut 1	GAGGUUCAUCGAGGCCACGCGGAGAACGAUCGAGGGUACAGUGAAUUU
s2mmut 2	GAGGUUCAUCGAGGCCACGCGGAGUACGAACGAGGGUACAGUGAAUUU
s2mmut 3	GAGGUUCAUCGAGGCCACGCGGAGAACGAACGAGGGUACAGUGAAUUU
∆s2m	GCCCACGCGGAGUACGAUCGAGGGC
∆s2mmut 1	GCCCACGCGGAGAACGAUCGAGGGC
∆s2mmut 2	GCCCACGCGGAGUACGAACGAGGGC
∆s2mmut 3	GCCCACGCGGAGAACGAACGAGGGC
∆s2mmut 4	GCCCACGCGGAUGACGAACGAGGGC
∆s2mmut 5	GCCCACGCGGAGAUCGAACGAGGGC
∆s2mmut 6	GCCCACGCGGUGAACGAACGAGGGC
∆s2mmut 7	GCCCACGCGGUAGACGAACGAGGGC
∆s2mmut 8	GCCCACGCGCAGAACGAACGAGGGC
